# Supplementary material for: Chitosan Nanoparticles Functionalized Viscose Fabrics as Potentially Durable Antibacterial Medical Textiles
Source: Materials (Basel). 2021 Jul 5;14(13):3762. doi: 10.3390/ma14133762 (PMC8269808; doi:10.3390/ma14133762)
Supplement: Supplementary file 1 [file materials-14-03762-s001.zip]

Archive with 1 entries (1 files):
- materials-1266172-supplementary.pdf
